# Supplementary material for: The Exchangeable Copper–Zinc Ratio Links Sex Hormones, Tumor Burden, and Epithelial Remodeling in Colorectal Cancer
Source: Biomolecules. 2026 Jun 15;16(6):878. doi: 10.3390/biom16060878 (PMC13297341; doi:10.3390/biom16060878)
Supplement: Supplementary file 1 [file biomolecules-16-00878-s001.zip]

Archive with 2 entries (2 files):
- biomolecules-4261791-Supplementary Material S2-The original Western Blot images.pdf
- biomolecules-4261791-supplementary.pdf
